# Supplementary material for: Comparative genomic, transcriptomic, and proteomic reannotation of human herpesvirus 6
Source: BMC Genomics. 2018 Mar 20;19:204. doi: 10.1186/s12864-018-4604-2 (PMC5859498; doi:10.1186/s12864-018-4604-2)
Supplement: Supplementary file 6 — Table S2. RPKM values for RNA-Seq data. (XLSX 51 kb) [file 12864_2018_4604_MOESM6_ESM.xlsx]

## Sheet: Sheet1
Track Name	gene	RPKM	Track Name	gene	RPKM
Expression: HHV6-MOLT3-RNA1_	B8	67.2	Expression: HHV6-SUPT1-RNA2_	B8	74.2
Expression: HHV6-MOLT3-RNA1_	U94	151.7	Expression: HHV6-SUPT1-RNA2_	B4	174.8
Expression: HHV6-MOLT3-RNA1_	B4	291	Expression: HHV6-SUPT1-RNA2_	U94	397.9
Expression: HHV6-MOLT3-RNA1_	B5	416.6	Expression: HHV6-SUPT1-RNA2_	U20	452.4
Expression: HHV6-MOLT3-RNA1_	U20	477.9	Expression: HHV6-SUPT1-RNA2_	U31	688.9
Expression: HHV6-MOLT3-RNA1_	U2	724.7	Expression: HHV6-SUPT1-RNA2_	B5	729.5
Expression: HHV6-MOLT3-RNA1_	U21	838.6	Expression: HHV6-SUPT1-RNA2_	U30	879.4
Expression: HHV6-MOLT3-RNA1_	U22	930.8	Expression: HHV6-SUPT1-RNA2_	U21	1222.8
Expression: HHV6-MOLT3-RNA1_	U31	980.5	Expression: HHV6-SUPT1-RNA2_	U58	1241.3
Expression: HHV6-MOLT3-RNA1_	U3	1045.3	Expression: HHV6-SUPT1-RNA2_	U8	1278.2
Expression: HHV6-MOLT3-RNA1_	U30	1063	Expression: HHV6-SUPT1-RNA2_	U22	1304
Expression: HHV6-MOLT3-RNA1_	U8	1103.4	Expression: HHV6-SUPT1-RNA2_	U7	1379.1
Expression: HHV6-MOLT3-RNA1_	U7	1124	Expression: HHV6-SUPT1-RNA2_	B2	1423.7
Expression: HHV6-MOLT3-RNA1_	U4	1124.3	Expression: HHV6-SUPT1-RNA2_	B2	1448.8
Expression: HHV6-MOLT3-RNA1_	U23	1160.7	Expression: HHV6-SUPT1-RNA2_	B1	1466.7
Expression: HHV6-MOLT3-RNA1_	U33	1192.1	Expression: HHV6-SUPT1-RNA2_	B1	1474.8
Expression: HHV6-MOLT3-RNA1_	U58	1202.2	Expression: HHV6-SUPT1-RNA2_	U2	1475.6
Expression: HHV6-MOLT3-RNA1_	U6	1376.4	Expression: HHV6-SUPT1-RNA2_	U23	1579.5
Expression: HHV6-MOLT3-RNA1_	U35	1394.3	Expression: HHV6-SUPT1-RNA2_	U6	1625.1
Expression: HHV6-MOLT3-RNA1_	U66	1452.3	Expression: HHV6-SUPT1-RNA2_	U4	1643.4
Expression: HHV6-MOLT3-RNA1_	U34	1456.2	Expression: HHV6-SUPT1-RNA2_	U66	1727.4
Expression: HHV6-MOLT3-RNA1_	U12	1498.5	Expression: HHV6-SUPT1-RNA2_	U3	1734.7
Expression: HHV6-MOLT3-RNA1_	U59	1536.6	Expression: HHV6-SUPT1-RNA2_	U12	1819.7
Expression: HHV6-MOLT3-RNA1_	U24	1551.7	Expression: HHV6-SUPT1-RNA2_	DR3	1850.7
Expression: HHV6-MOLT3-RNA1_	U55	1569.2	Expression: HHV6-SUPT1-RNA2_	DR3	1880.4
Expression: HHV6-MOLT3-RNA1_	U95	1590.1	Expression: HHV6-SUPT1-RNA2_	U43	1941.8
Expression: HHV6-MOLT3-RNA1_	U40	1615.8	Expression: HHV6-SUPT1-RNA2_	U59	1950.4
Expression: HHV6-MOLT3-RNA1_	U24A	1620.9	Expression: HHV6-SUPT1-RNA2_	U74	1966.4
Expression: HHV6-MOLT3-RNA1_	U64	1633.4	Expression: HHV6-SUPT1-RNA2_	U28	2011.2
Expression: HHV6-MOLT3-RNA1_	U39	1666.3	Expression: HHV6-SUPT1-RNA2_	U77	2019.2
Expression: HHV6-MOLT3-RNA1_	U28	1693.5	Expression: HHV6-SUPT1-RNA2_	U24	2095.1
Expression: HHV6-MOLT3-RNA1_	U62	1709.3	Expression: HHV6-SUPT1-RNA2_	U33	2128.2
Expression: HHV6-MOLT3-RNA1_	U63	1720.6	Expression: HHV6-SUPT1-RNA2_	U62	2151.5
Expression: HHV6-MOLT3-RNA1_	U25	1798.7	Expression: HHV6-SUPT1-RNA2_	U63	2196.3
Expression: HHV6-MOLT3-RNA1_	U29	1805.1	Expression: HHV6-SUPT1-RNA2_	U40	2209.4
Expression: HHV6-MOLT3-RNA1_	U74	1891.2	Expression: HHV6-SUPT1-RNA2_	U38	2219.1
Expression: HHV6-MOLT3-RNA1_	U9	1896.6	Expression: HHV6-SUPT1-RNA2_	U24A	2249.8
Expression: HHV6-MOLT3-RNA1_	U38	2034.7	Expression: HHV6-SUPT1-RNA2_	U64	2263.1
Expression: HHV6-MOLT3-RNA1_	U56	2276	Expression: HHV6-SUPT1-RNA2_	U9	2287.6
Expression: HHV6-MOLT3-RNA1_	U73	2291.8	Expression: HHV6-SUPT1-RNA2_	U29	2316.9
Expression: HHV6-MOLT3-RNA1_	U54	2332.4	Expression: HHV6-SUPT1-RNA2_	U73	2363
Expression: HHV6-MOLT3-RNA1_	U19	2370.7	Expression: HHV6-SUPT1-RNA2_	U39	2379.6
Expression: HHV6-MOLT3-RNA1_	U57	2478.5	Expression: HHV6-SUPT1-RNA2_	U35	2382.5
Expression: HHV6-MOLT3-RNA1_	U49	2576.8	Expression: HHV6-SUPT1-RNA2_	U86	2401.3
Expression: HHV6-MOLT3-RNA1_	U10	2593.8	Expression: HHV6-SUPT1-RNA2_	DR1	2441.9
Expression: HHV6-MOLT3-RNA1_	U50	2617.2	Expression: HHV6-SUPT1-RNA2_	DR1	2533.3
Expression: HHV6-MOLT3-RNA1_	U65	2626.1	Expression: HHV6-SUPT1-RNA2_	U34	2555.4
Expression: HHV6-MOLT3-RNA1_	U32	2638.8	Expression: HHV6-SUPT1-RNA2_	U19	2683.1
Expression: HHV6-MOLT3-RNA1_	U18	2779.7	Expression: HHV6-SUPT1-RNA2_	U85	2759.4
Expression: HHV6-MOLT3-RNA1_	U36	2829.8	Expression: HHV6-SUPT1-RNA2_	U25	2798.4
Expression: HHV6-MOLT3-RNA1_	U76	2841.6	Expression: HHV6-SUPT1-RNA2_	U76	3028.4
Expression: HHV6-MOLT3-RNA1_	U67	2939.8	Expression: HHV6-SUPT1-RNA2_	U55	3081.7
Expression: HHV6-MOLT3-RNA1_	U86	2965.9	Expression: HHV6-SUPT1-RNA2_	U90	3093.2
Expression: HHV6-MOLT3-RNA1_	U13	2967.3	Expression: HHV6-SUPT1-RNA2_	U42	3103.7
Expression: HHV6-MOLT3-RNA1_	U17	3113.9	Expression: HHV6-SUPT1-RNA2_	B6	3238.6
Expression: HHV6-MOLT3-RNA1_	U75	3201.9	Expression: HHV6-SUPT1-RNA2_	U41	3304.7
Expression: HHV6-MOLT3-RNA1_	U14	3337.4	Expression: HHV6-SUPT1-RNA2_	U36	3314.7
Expression: HHV6-MOLT3-RNA1_	U68	3440.3	Expression: HHV6-SUPT1-RNA2_	U18	3321.2
Expression: HHV6-MOLT3-RNA1_	U69	3505.8	Expression: HHV6-SUPT1-RNA2_	U84	3335.2
Expression: HHV6-MOLT3-RNA1_	DR3	3662.6	Expression: HHV6-SUPT1-RNA2_	U49	3468.2
Expression: HHV6-MOLT3-RNA1_	U52	3737.1	Expression: HHV6-SUPT1-RNA2_	U57	3574.3
Expression: HHV6-MOLT3-RNA1_	U70	3914.1	Expression: HHV6-SUPT1-RNA2_	U65	3702.9
Expression: HHV6-MOLT3-RNA1_	U41	3965.5	Expression: HHV6-SUPT1-RNA2_	B7	3779.2
Expression: HHV6-MOLT3-RNA1_	DR3	4145.7	Expression: HHV6-SUPT1-RNA2_	U75	3828.8
Expression: HHV6-MOLT3-RNA1_	B1	4195.5	Expression: HHV6-SUPT1-RNA2_	U50	3880.1
Expression: HHV6-MOLT3-RNA1_	U91	4260.9	Expression: HHV6-SUPT1-RNA2_	U67	3952.7
Expression: HHV6-MOLT3-RNA1_	B1	4269.3	Expression: HHV6-SUPT1-RNA2_	U56	4269.2
Expression: HHV6-MOLT3-RNA1_	U51	4347.9	Expression: HHV6-SUPT1-RNA2_	U10	4436.9
Expression: HHV6-MOLT3-RNA1_	U85	4450.9	Expression: HHV6-SUPT1-RNA2_	U69	4547.5
Expression: HHV6-MOLT3-RNA1_	U15	4680.5	Expression: HHV6-SUPT1-RNA2_	U68	4780.9
Expression: HHV6-MOLT3-RNA1_	U37	4999.5	Expression: HHV6-SUPT1-RNA2_	U32	5255.1
Expression: HHV6-MOLT3-RNA1_	U90	5022.5	Expression: HHV6-SUPT1-RNA2_	U54	5467.4
Expression: HHV6-MOLT3-RNA1_	B2	5036.5	Expression: HHV6-SUPT1-RNA2_	U44	5575.3
Expression: HHV6-MOLT3-RNA1_	U71	5219.9	Expression: HHV6-SUPT1-RNA2_	U17	5583.2
Expression: HHV6-MOLT3-RNA1_	U82	5279.5	Expression: HHV6-SUPT1-RNA2_	U45	5602.4
Expression: HHV6-MOLT3-RNA1_	U48	5478.1	Expression: HHV6-SUPT1-RNA2_	U13	5715.9
Expression: HHV6-MOLT3-RNA1_	B2	5535.2	Expression: HHV6-SUPT1-RNA2_	U70	5888.7
Expression: HHV6-MOLT3-RNA1_	U43	5560.6	Expression: HHV6-SUPT1-RNA2_	B3	5942.8
Expression: HHV6-MOLT3-RNA1_	U81	5632.7	Expression: HHV6-SUPT1-RNA2_	B9	5969.8
Expression: HHV6-MOLT3-RNA1_	U77	6214.1	Expression: HHV6-SUPT1-RNA2_	B3	6073.1
Expression: HHV6-MOLT3-RNA1_	U84	6314	Expression: HHV6-SUPT1-RNA2_	U37	6143.2
Expression: HHV6-MOLT3-RNA1_	U26	6592	Expression: HHV6-SUPT1-RNA2_	U52	6611.9
Expression: HHV6-MOLT3-RNA1_	DR1	6727.7	Expression: HHV6-SUPT1-RNA2_	U95	6725.1
Expression: HHV6-MOLT3-RNA1_	U11	6906.6	Expression: HHV6-SUPT1-RNA2_	U14	6841.5
Expression: HHV6-MOLT3-RNA1_	U27	7009.9	Expression: HHV6-SUPT1-RNA2_	U48	6933.2
Expression: HHV6-MOLT3-RNA1_	DR1	7088.8	Expression: HHV6-SUPT1-RNA2_	U15	7399.8
Expression: HHV6-MOLT3-RNA1_	U72	8531.6	Expression: HHV6-SUPT1-RNA2_	U51	7467.3
Expression: HHV6-MOLT3-RNA1_	U44	9281.3	Expression: HHV6-SUPT1-RNA2_	U71	7957.7
Expression: HHV6-MOLT3-RNA1_	U42	9484.6	Expression: HHV6-SUPT1-RNA2_	U47	9094.4
Expression: HHV6-MOLT3-RNA1_	U45	10363	Expression: HHV6-SUPT1-RNA2_	U46	9809.6
Expression: HHV6-MOLT3-RNA1_	B6	11805.9	Expression: HHV6-SUPT1-RNA2_	DR6	9829.3
Expression: HHV6-MOLT3-RNA1_	U53	13341.1	Expression: HHV6-SUPT1-RNA2_	DR6	10104.4
Expression: HHV6-MOLT3-RNA1_	U47	13517.3	Expression: HHV6-SUPT1-RNA2_	U91	10615.9
Expression: HHV6-MOLT3-RNA1_	B9	14207.8	Expression: HHV6-SUPT1-RNA2_	U26	10954.6
Expression: HHV6-MOLT3-RNA1_	B3	14360.5	Expression: HHV6-SUPT1-RNA2_	U82	11194.5
Expression: HHV6-MOLT3-RNA1_	U46	14573.7	Expression: HHV6-SUPT1-RNA2_	U27	11484.6
Expression: HHV6-MOLT3-RNA1_	B3	14885.5	Expression: HHV6-SUPT1-RNA2_	U81	12936.9
Expression: HHV6-MOLT3-RNA1_	DR6	19025.1	Expression: HHV6-SUPT1-RNA2_	U72	13058.4
Expression: HHV6-MOLT3-RNA1_	B7	19966	Expression: HHV6-SUPT1-RNA2_	U11	13590.8
Expression: HHV6-MOLT3-RNA1_	DR6	20208.1	Expression: HHV6-SUPT1-RNA2_	U100	13703.1
Expression: HHV6-MOLT3-RNA1_	U100	22923.6	Expression: HHV6-SUPT1-RNA2_	U53	16091.9
Expression: HHV6-MOLT3-RNA1_	U83	25191.4	Expression: HHV6-SUPT1-RNA2_	U83	36123.3
Expression: HHV6-MOLT3-RNA1_	U79	26721.8	Expression: HHV6-SUPT1-RNA2_	U79	43089.8
