# Supplementary material for: Comparative genomic, transcriptomic, and proteomic reannotation of human herpesvirus 6
Source: BMC Genomics. 2018 Mar 20;19:204. doi: 10.1186/s12864-018-4604-2 (PMC5859498; doi:10.1186/s12864-018-4604-2)
Supplement: Supplementary file 7 — Table S3. HHV-6 Proteins Identified by Shotgun Proteomics. Mass spectrometry database search results are shown for HHV6 proteins identified using Protein Prospector v 5.19.1 as described in Methods. Data were scored at the 5% FDR with Protein and Peptide minimum scores of 22 and 15, and maximum expectation values for proteins and peptides of 0.01 and 0.001, respectively. The number of unique peptides, the peptide (or spectral) count, the percent sequence coverage and the best peptide expectation value are given for each protein identification, merged from all samples. (XLSX 53 kb) [file 12864_2018_4604_MOESM7_ESM.xlsx]

## Sheet: HHV6 Proteins
Supplementary Table 3. HHV6 Proteins Identified by Shotgun Proteomics
Mass spectrometry database search results are shown for HHV6 proteins identified using Protein Prospector v 5.19.1 as described in Methods. Data were scored at the 5% FDR with Protein and Peptide minimum scores of 22 and 15, and maximum expectation values for proteins and peptides of 0.01 and 0.001, respectively. The number of unique peptides, the peptide (or spectral) count, the percent sequence…
Gene Name_exons	Number Unique Peptides	Peptide Count	Percent Coverage	Best Peptide Expectation Value	Protein MW
DR1_2	3	6	3.8	0.00065	65556.5
U100	1	2	15	2.2e-07	6533.7
U100_2	1	8	13.4	6.1e-11	11612.3
U100_3	2	5	27.8	5.5e-05	4401.3
U100_4	5	30	14.6	1.2e-13	45502.5
U100_5	1	3	25	2.3e-07	5294
U11	37	174	42.8	1.2e-16	95744.1
U14	26	87	37.3	4.3e-14	6640.6
U15	2	9	19.5	1.8e-10	15960.2
U15_2	4	9	68.9	6.2e-12	7342.4
U15_3	2	6	27.8	5.1e-10	10920.4
U15_4	4	13	77.8	6.2e-12	5435.4
U17	1	1	2.9	0.00018	32045.2
U17_2	2	3	29	3.3e-05	3379
U17_3	1	4	9.1	3e-06	9072
U19	3	12	79.2	4.5e-10	2784.1
U19_2	4	16	13.6	1.3e-15	43813.2
U21	1	1	7.9	0.00033	10562.3
U27	31	249	56.2	9.3e-18	46816.8
U28_2	1	1	7.4	3.9e-05	11154
U3	2	11	3.8	4e-06	46560.6
U31	1	2	15.6	6.3e-05	5388.4
U32	5	26	47.3	1.4e-16	10244.9
U34	2	14	6.1	4.2e-09	31740.3
U36	1	5	15.5	6.3e-06	6547.6
U38	1	1	32.3	4.1e-05	3609.1
U39	17	92	19.8	1e-14	93691.9
U40	2	2	1.9	0.00019	84144.1
U41	5	28	46.3	8.1e-16	9223
U41_2	34	197	30.7	1.5e-17	120910
U42	4	10	12.2	3.2e-13	60300
U46	1	16	8.9	5.4e-10	10653.7
U47A	2	14	35	3.6e-16	6757.2
U48	17	96	22.2	4.5e-16	79933.1
U49	1	10	53.8	4.2e-07	1538
U53	10	110	21.4	1.3e-16	60924.9
U54	11	105	28.3	1.3e-16	53067.5
U56	3	20	10	1.2e-12	35235.7
U57_3	51	297	36.1	3.4e-17	152565
U58_2	3	4.1	1.82	1.5e-05	90260.5
U69	4	15	7.2	5e-16	64379.8
U7	3	29	6.7	3.5e-08	63995.7
U70_3	7	24	11.6	4.4e-16	59105.1
U71	5	33	44.4	5.1e-13	10039.7
U76	3	7	3.7	0.00023	77801.9
U79	2	9	16.7	1.1e-09	8792.9
U79_2	2	9	12.3	4.1e-12	22855.8
U79_3	10	140	22.7	1.2e-17	40503
U82	4	40	18.6	3e-12	29246.2
U86	8	47	5.6	5.3e-12	173328
U90	12	49	13.8	1.2e-11	111007
U90_2	4	6	39.1	9.2e-12	17293.5
U90_3	3	5	39.6	3.2e-07	10441.7
U91	1	1	8.3	0.00065	8543
U91_2	1	3	14.6	2.9e-05	8749.4
