# Supplementary material for: Comparative genomic, transcriptomic, and proteomic reannotation of human herpesvirus 6
Source: BMC Genomics. 2018 Mar 20;19:204. doi: 10.1186/s12864-018-4604-2 (PMC5859498; doi:10.1186/s12864-018-4604-2)
Supplement: Supplementary file 8 — Table S4. HHV-6 Peptides Identified by Shotgun Proteomics. Mass spectrometry database search results are shown for HHV6 peptides identified using Protein Prospector v 5.19.1 described in Materials and Methods. The table reports the best matched peptide spectra. Provided are the mass to charge ratio (m/z), charge (z), mass error in ppm, the peptide sequence with previous and next amino acids in the sequence, variable modification, the fraction and retention time as spectrum identifiers. The start and end sequence numbers are given, along with Protein Prospector peptide score and peptide expectation value. (XLSX 88 kb) [file 12864_2018_4604_MOESM8_ESM.xlsx]

## Sheet: HHV6-peptides-final
Supplementary Table 4. HHV6 Peptides Identified by Shotgun Proteomics
Mass spectrometry database search results are shown for HHV6 peptides identified using Protein Prospector v 5.19.1 described in Materials and Methods. The table reports the best matched peptide spectra. Provided are the mass to charge ratio (m/z), charge (z), mass error in ppm, the peptide sequence with previous and next amino acids in the sequence, variable modification, the fraction and retenti…
index	Protein Name	m/z	z	ppm	Prev AA	Peptide Sequence	Next AA	Variable Mods	Fraction	Retention Time	Start	End	Prospector Peptide Score	Peptide Expectation Value
1	U3	486.796	2	0.28	R	QILATATVR	F		V20170106-11_FTMSms2hcd	14.801	25	33	28.4	1.8e-05
2	U3	397.214	2	0.056	I	DDFLRK	G		V20170106-25_FTMSms2hcd	13.778	191	196	15.4	0.00038
3	U7	586.822	2	-0.76	R	LTNGLQGTAAAR	F		V20161230-12_FTMSms2hcd	12.896	59	70	18.4	6.2e-06
4	U7	416.748	2	-0.68	-	SLSLGSRI	E		V20170106-10_FTMSms2hcd	15.257	1	8	22.1	0.00036
5	U11	964.014	2	-2.4	R	SPSSGITDVVNGLANLNLR	Q		V20161230-11_FTMSms2hcd	25.264	444	462	48.8	7.9e-17
6	U11	889.478	4	5.4	R	IGPSGILDFGVKLPAEAQSNTGDVDLLQDKTSIR	S		V20161230-12_FTMSms2hcd	24.072	410	443	51.8	2.3e-16
7	U11	880.443	3	-0.66	R	IRQDGETDEETVPGPGVAESLGIAAK	D		V20170106-15_FTMSms2hcd	19.724	827	852	58.8	2.5e-14
8	U11	509.584	3	1.1	K	NTAANADVFDPVHR	L		V20161230-12_FTMSms2hcd	16.071	475	488	43.7	1.2e-13
9	U11	810.395	2	3.6	R	NAGEEQYVQAGLGQR	V		V20170106-15_FTMSms2hcd	16.269	654	668	60.4	4.1e-12
10	U11	601.805	4	1.1	R	EVTGDSGDATETVTARDSPVLRK	T		V20161230-12_FTMSms2hcd	14.762	564	586	35.6	1.3e-11
11	U11	529.918	3	0.74	R	HKFPESDSVDNAGGK	I		V20161230-11_FTMSms2hcd	11.378	345	359	30.9	3.8e-11
12	U11	835.678	4	-0.14	R	IRQDGETDEETVPGPGVAESLGIAAKDKSVIAS	-		V20161230-12_FTMSms2hcd	20.31	827	859	40.4	1.1e-10
13	U11	763.875	2	5.4	K	NTAANADVFDPVHR	L		V20161230-12_FTMSms2hcd	16.12	475	488	34.8	3e-10
14	U11	862.186	4	1.2	R	LTNFLSNLENLENVDLREHPYVTNSCVVR	E		V20161230-12_FTMSms2hcd	24.36	22	50	34.9	6.1e-10
15	U11	767.388	2	8.8	L	DFGVKLPAEAQSNTG	D		V20170106-15_FTMSms2hcd	19.683	417	431	16.7	7.1e-10
16	U11	510.751	2	-0.3	S	GDATETVTAR	D		V20170106-15_FTMSms2hcd	10.179	570	579	35	7.5e-09
17	U11	506.021	4	-1.2	K	LTTHSTETGVSPHNVSLIK	D		V20170106-15_FTMSms2hcd	14.855	512	530	32.8	1e-08
18	U11	759.371	3	-0.32	R	EVTGDSGDATETVTARDSPVLR	K		V20161230-12_FTMSms2hcd	16.217	564	585	33	1.1e-08
19	U11	529.75	2	-7.9	K	SSLESYSASK	A		V20161230-12_FTMSms2hcd	12.047	273	282	15.1	1e-07
20	U11	803.407	2	-3.2	R	LVSEQTGTPFVLNNS	D		V20170106-15_FTMSms2hcd	21.706	489	503	31.8	1.2e-07
21	U11	482.24	2	-0.87	G	DATETVTAR	D		V20170106-15_FTMSms2hcd	9.593	571	579	31.4	1.4e-07
22	U11	601.843	2	0.14	R	IGPSGILDFGVK	L		V20161230-12_FTMSms2hcd	22.558	410	421	50.9	1.8e-07
23	U11	460.247	2	-1.6	L	DLLGSWTK	E		V20170106-15_FTMSms2hcd	20.705	545	552	43	2.5e-07
24	U11	606.015	3	-1.2	R	VLQTPLTGQRVESFLK	I		V20161230-12_FTMSms2hcd	20.49	247	262	16.9	3.2e-07
25	U11	802.391	2	-4.4	R	ESEEANVERILEVS	D		V20170106-15_FTMSms2hcd	21.851	710	723	27.8	4.8e-07
26	U11	810.418	2	0.49	R	LTNFLSNLENLENV	D		V20170106-15_FTMSms2hcd	28.936	22	35	21.2	7.9e-07
27	U11	376.884	3	-1.1	K	SLDAPLKTQR	R		V20161230-12_FTMSms2hcd	12.636	334	343	20.1	1.2e-06
28	U11	503.289	2	-2.2	N	DIFAGLNKK	Y		V20170106-15_FTMSms2hcd	16.544	592	600	29.8	1.6e-06
29	U11	422.535	3	-0.14	K	FESQFSDIHR	A		V20161230-12_FTMSms2hcd	14.968	120	129	18.4	2.6e-06
30	U11	556.823	2	-3.3	R	VLQTPLTGQR	V		V20170106-15_FTMSms2hcd	15.597	247	256	31.9	5.3e-06
31	U11	597.837	2	3.4	K	IITSDYEIIK	S		V20161230-12_FTMSms2hcd	18.767	263	272	34.1	6.2e-06
32	U11	701.883	2	0.47	R	ILEVSDPQNLFK	N		V20161230-12_FTMSms2hcd	21.833	719	730	31.5	7.6e-06
33	U11	354.518	3	1.6	K	SDVSRPWSK	N		V20170106-15_FTMSms2hcd	11.827	466	474	28.1	8e-06
34	U11	457.787	2	-0.9	I	DLALQKVK	A		V20170106-15_FTMSms2hcd	13.064	778	785	23.9	1.5e-05
35	U11	431.229	2	4.9	S	DPQNLFK	N		V20170106-15_FTMSms2hcd	16.234	724	730	25.2	2.4e-05
36	U11	547.797	2	12	D	VDELKTLYN	T		V20170106-29_FTMSms2hcd	13.758	55	63	25.9	6.5e-05
37	U11	464.764	2	-0.14	L	DAPLKTQR	R		V20170106-15_FTMSms2hcd	8.45	336	343	16	6.5e-05
38	U11	407.26	2	-8	R	LKISQPK	S		V20161230-12_FTMSms2hcd	9.508	327	333	16.9	0.00039
39	U11	407.743	2	-0.0059	R	DSPVLRK	T		V20161230-12_FTMSms2hcd	8.818	580	586	15.2	0.0035
40	U14	871.099	3	-1.6	K	TFNIPTFVLDENCNFIPDVLSR	A		V20161230-10_FTMSms2hcd	29.513	25	46	45.8	4.3e-14
41	U14	715.314	2	1.9	R	SSSVSFSQEDSNR	S		V20161230-10_FTMSms2hcd	12.976	521	533	41.5	1.6e-12
42	U14	772.052	3	1.8	R	DNSYMPLIALSLHENGLPDSK	F		V20161230-10_FTMSms2hcd	24.728	150	170	45	5.2e-12
43	U14	673.085	4	-1.1	R	LIQTTVNSFHNRPDADIEQYAEK	L		V20161230-10_FTMSms2hcd	18.09	177	199	42	1.4e-11
44	U14	776.381	2	0.66	R	SNDDEDLNYLLLK	S		V20161230-10_FTMSms2hcd	22.494	367	379	46.1	3.2e-11
45	U14	485.937	3	-0.13	K	GHLIEFEDVLKR	S		V20161230-10_FTMSms2hcd	19.133	355	366	47	5.6e-11
46	U14	589.333	2	0.32	K	YGLSLEQVIR	K		V20161230-10_FTMSms2hcd	21.405	462	471	45.8	3.4e-10
47	U14	571.63	3	1.6	R	LIQTTVNSFHNRPDA	D		V20170106-13_FTMSms2hcd	15.281	177	191	50	5e-10
48	U14	589.332	2	-0.7	K	YGLSLEQVIR	K		V20170106-13_FTMSms2hcd	21.455	462	471	42.2	1.3e-09
49	U14	621.334	2	1	K	LFEICIFATK	A		V20161230-10_FTMSms2hcd	24.369	334	343	17.6	2.4e-09
50	U14	599.775	2	1.7	K	SLFDTEEAMR	Q		V20161230-10_FTMSms2hcd	19.062	126	135	32.9	7.6e-09
51	U14	638.36	2	-0.18	K	ANICILPSFIK	G		V20170106-14_FTMSms2hcd	23.396	344	354	29	9.3e-09
52	U14	865.409	2	4.5	R	ASPSHSTSTVPYSPPQS	D		V20170106-13_FTMSms2hcd	14.42	484	500	35.8	1.9e-08
53	U14	522.274	3	6.4	Y	DEDKPPIQVDPGRV	D		V20170106-14_FTMSms2hcd	17.054	388	401	26	2e-08
54	U14	667.649	3	0.66	R	ASPSHSTSTVPYSPPQSDR	S		V20161230-10_FTMSms2hcd	13.2	484	502	16.5	2.6e-08
55	U14	424.904	3	-0.5	R	AYNYLYKIPK	Y		V20161230-10_FTMSms2hcd	17.064	202	211	21.5	3e-08
56	U14	592.507	5	-0.31	R	LIQTTVNSFHNRPDADIEQYAEKLR	A		V20161230-10_FTMSms2hcd	19.804	177	201	15.5	3.7e-07
57	U14	546.797	2	-0.095	R	ALMGLFVDAR	D		V20161230-11_FTMSms2hcd	22.531	140	149	28.4	4.2e-07
58	U14	587.798	2	0.2	R	APTMVPSSQTR	R		V20161230-10_FTMSms2hcd	13.025	591	601	15.5	9.8e-07
59	U14	573.316	2	-2.3	S	DRSTPTSILR	Q		V20170106-13_FTMSms2hcd	14.007	501	510	28.2	1.2e-06
60	U14	498.237	2	-0.9	A	DIEQYAEK	L		V20170106-13_FTMSms2hcd	14.303	192	199	24.4	2.5e-06
61	U14	437.753	2	0.075	R	STPTSILR	Q		V20170106-17_FTMSms2hcd	14.443	503	510	27.2	2.6e-06
62	U14	496.295	2	0.47	E	DLNYLLLK	S		V20170106-11_FTMSms2hcd	22.543	372	379	24.4	1.5e-05
63	U14	430.249	2	2.3	K	DLTIGVNK	K		V20170106-13_FTMSms2hcd	15.827	227	234	26.1	2.3e-05
64	U14	526.295	2	-0.32	K	TFNIPTFVL	D		V20170106-13_FTMSms2hcd	29.185	25	33	23	3.8e-05
65	U14	422.715	2	2.8	K	GHLIEFE	D		V20170106-13_FTMSms2hcd	17.891	355	361	15	0.0001
66	U14	376.232	2	-0.81	R	QRVPIR	S	Gln->pyro-Glu@1	V20170106-13_FTMSms2hcd	12.84	511	516	25.4	0.00019
67	U14	467.737	2	0.67	R	AYNYLYK	I		V20161230-10_FTMSms2hcd	15.455	202	208	23.7	0.0014
68	U14	506.288	2	12	R	QNNARPRR	V		V20170106-13_FTMSms2hcd	10.97	603	610	16.3	0.013
69	U15	767.951	2	2.1	R	FILPALTLSMTVTK	S		V20170117-11_FTMSms2hcd	26.754	73	86	46.4	5.3e-09
70	U15_2	630.29	2	-9.9	R	LGDDEEQNAIR	F		V20170117-14_FTMSms2hcd	13.527	9	19	41.6	8.1e-12
71	U15_2	509.593	3	0.42	R	FFSYVDELHLTR	D		V20170117-11_FTMSms2hcd	21.717	20	31	45.1	2.1e-10
72	U15_2	553.329	2	-0.014	R	DVLLEIIYK	L		V20170117-11_FTMSms2hcd	24.915	32	40	30.3	6.3e-06
73	U15_3	661.397	2	-3.1	-	IIVLLYMLTSR	Q		V20170117-11_FTMSms2hcd	28.179	1	11	37	1e-09
74	U15_4	823.439	2	3.6	K	QLFLNMIYAFLEK	S	Oxidation@6	V20170117-11_FTMSms2hcd	28.415	15	27	41.4	1.5e-08
75	U15_4	815.439	2	-0.36	K	QLFLNMIYAFLEK	S		V20170117-11_FTMSms2hcd	32.311	15	27	22.8	1.3e-06
76	U17	466.29	2	-12	R	FAVLGLRR	Y		V20161230-10_FTMSms2hcd	20.457	80	87	22.9	0.00018
77	U17_2	437.274	2	0.38	Q	VVAISLGSK	A		V20170106-09_FTMSms2hcd	17.501	17	25	20.6	0.00012
78	U17_2	387.741	2	2.5	V	VAISLGSK	A		V20170106-10_FTMSms2hcd	15.31	18	25	22.2	0.00048
79	U17_3	447.776	2	-1.1	K	LFFLLNK	V		V20170106-13_FTMSms2hcd	22.121	43	49	17.9	7.5e-06
80	U19	379.719	2	0.45	V	SIVFHR	D		V20161230-05_FTMSms2hcd	12.44	6	11	26	5.1e-06
81	U19_2	930.45	2	-3.6	K	GPFCWPTEELLQPSAK	K		V20161230-09_FTMSms2hcd	24.294	216	231	33.9	1.8e-13
82	U19_2	776.405	2	2.9	R	CLLINGLYPFEGR	M		V20161230-09_FTMSms2hcd	24.502	74	86	38.1	2.1e-09
83	U19_2	654.3	2	2.4	R	ICDNSDILSDR	Q		V20161230-09_FTMSms2hcd	16.055	60	70	45.8	5.1e-08
84	U19_3	718.335	2	2.5	R	DAADFLEEIANDL	-		V20161230-09_FTMSms2hcd	34.992	58	70	31.1	4.5e-10
85	U19_3	493.923	3	0.011	K	SPENAVHESAAVLR	-		V20161230-09_FTMSms2hcd	14.635	384	397	29.5	1.7e-08
86	U19_3	475.726	2	-1.3	A	DFLEEIAN	D		V20170106-12_FTMSms2hcd	24.517	15	22	23.6	0.00026
87	U21	414.253	2	0.96	Q	ELLLPSR	K		V20170117-14_FTMSms2hcd	16.536	53	59	17.9	0.00033
88	U27	894.91	2	0.58	K	FVTEMNELEFSNSNK	V		V20161230-08_FTMSms2hcd	20.178	248	262	28.8	1.2e-16
89	U27	871.765	3	1.8	R	VLVTASDTCTQASVPCVHGQEVVR	D		V20161230-08_FTMSms2hcd	17.35	172	195	63.2	5.7e-16
90	U27	681.651	3	0.69	S	DTCTQASVPCVHGQEVVR	D		V20170106-11_FTMSms2hcd	15.195	178	195	49.4	3.1e-13
91	U27	774.746	3	1.8	K	STLLTVEAFLTQEQLKEESR	F		V20161230-08_FTMSms2hcd	24.019	312	331	16.6	3.1e-13
92	U27	607.672	3	0.57	K	STLLTVEAFLTQEQLK	E		V20170106-05_FTMSms2hcd	26.055	312	327	50.5	9.1e-13
93	U27	756.054	3	2.4	K	LTIQAECLFLSDTEHFLTK	T		V20161230-08_FTMSms2hcd	25.561	118	136	55.7	1.4e-12
94	U27	1038.06	2	1.5	K	ENTTVTFTPQPSIIIQSAK	N		V20170106-11_FTMSms2hcd	22.022	93	111	31.7	3.5e-12
95	U27	567.563	4	0.17	R	IDLDHSTVSEVLKWLSPVTK	T		V20161230-08_FTMSms2hcd	26.492	204	223	43.6	6.8e-12
96	U27	810.461	3	1.3	K	LLKENTTVTFTPQPSIIIQSAK	N		V20170106-11_FTMSms2hcd	21.045	90	111	54.7	1.7e-10
97	U27	509.255	3	-0.22	E	DGSALASKQETQYK	I		V20170106-11_FTMSms2hcd	11.714	351	364	18.6	2.2e-10
98	U27	689.365	4	2.7	K	STLLTVEAFLTQEQLKEESRFER	M		V20161230-08_FTMSms2hcd	23.998	312	334	41.5	7e-10
99	U27	508.588	3	-0.024	K	LYIQHDSDLYTR	V		V20161230-14_FTMSms2hcd	15.89	160	171	42	1.2e-09
100	U27	886.794	3	2.6	K	TINNHIPLFESFMNIISNPEVTK	L		V20161230-08_FTMSms2hcd	27.797	137	159	48	1.4e-09
101	U27	534.794	2	-2.9	K	TINNHIPLF	E		V20170106-11_FTMSms2hcd	20.842	137	145	28.4	5.7e-09
102	U27	359.871	3	0.55	K	DCKLILTSK	S		V20170106-11_FTMSms2hcd	14.364	303	311	18.9	7.9e-09
103	U27	600.833	2	-0.29	R	DSGKSPLRIDL	D		V20170106-11_FTMSms2hcd	18.595	196	206	34.4	9.7e-09
104	U27	557.79	2	-1	L	DHSTVSEVLK	W		V20170106-11_FTMSms2hcd	13.571	207	216	42.4	9.8e-09
105	U27	485.928	3	-0.28	R	IDLDHSTVSEVLK	W		V20161230-08_FTMSms2hcd	18.645	204	216	50.5	1.8e-08
106	U27	661.864	2	0.39	K	STLLTVEAFLTQ	E		V20170106-11_FTMSms2hcd	28.701	312	323	33.4	2.7e-08
107	U27	400.891	3	-0.86	R	DSGKSPLRIDL	D		V20170106-11_FTMSms2hcd	18.581	196	206	32.6	3.9e-08
108	U27	541.782	2	1.4	K	ITNYMVPTK	N	Oxidation@5	V20170106-11_FTMSms2hcd	13.768	365	373	37	5.9e-08
109	U27	738.39	2	1.2	K	NLQQALSMCAVIK	T		V20161230-08_FTMSms2hcd	21.27	279	291	40.1	3.1e-07
110	U27	457.56	3	0.12	R	NHKNEDGSALASK	Q		V20161230-08_FTMSms2hcd	7.877	346	358	27.2	3.4e-07
111	U27	533.784	2	1.3	K	ITNYMVPTK	N		V20161230-08_FTMSms2hcd	15.51	365	373	34.5	1.3e-06
112	U27	574.809	4	0.11	R	DSGKSPLRIDLDHSTVSEVLK	W		V20161230-08_FTMSms2hcd	19.351	196	216	17.2	1.6e-06
113	U27	746.387	2	0.35	K	NLQQALSMCAVIK	T	Oxidation@8	V20161230-08_FTMSms2hcd	19.414	279	291	22.2	7.4e-06
114	U27	442.25	2	0.16	K	VIFYDVK	N		V20161230-08_FTMSms2hcd	17.733	263	269	26.9	8e-06
115	U27	407.263	2	-0.17	K	TINKPLK	A		V20161230-08_FTMSms2hcd	8.542	79	85	29	8.3e-06
116	U27	407.245	2	-0.68	K	SPLRIDL	D		V20170106-11_FTMSms2hcd	19.333	200	206	27.8	2.1e-05
117	U27	647.84	2	1.1	K	LTIQAECLFLS	D		V20170106-11_FTMSms2hcd	26.167	118	128	17	0.00024
118	U27	750.87	4	1.7	R	VLVTASDTCTQASVPCVHGQEVVRDSGK	S		V20161230-08_FTMSms2hcd	16.416	172	199	15.3	0.00081
119	U28_2	447.223	2	-0.19	-	SKCELEK	P		V20170117-15_FTMSms2hcd	5.978	1	7	26	3.9e-05
120	U31	422.264	2	3.7	R	DEILLLK	Y		V20170106-13_FTMSms2hcd	19.788	5	11	24.7	0.00024
121	U32	840.408	2	-0.31	G	DDLSNQITQISGSSSK	K		V20170106-05_FTMSms2hcd	18.547	11	26	61.6	4.2e-13
122	U32	480.013	4	-0.58	K	QNGGNVDKTAFRLDLIR	M		V20161230-02_FTMSms2hcd	18.345	63	79	21.4	3.4e-06
123	U32	368.889	3	1.1	K	TAFRLDLIR	M		V20161230-02_FTMSms2hcd	19.357	71	79	26	4.3e-05
124	U34	532.756	2	1.4	Y	DELLSATCR	I		V20170106-09_FTMSms2hcd	15.548	14	22	16.4	6.9e-07
125	U34	495.756	2	0.23	R	VNECLTVR	M		V20161230-16_FTMSms2hcd	13.413	112	119	24.4	8e-07
126	U36	494.277	2	-0.62	K	DGDNVVLKK	A		V20170106-10_FTMSms2hcd	11.824	38	46	26	6.3e-06
127	U38	422.219	3	0.04	P	WNKASLFQDR	L		V20161230-11_FTMSms2hcd	19.575	5	14	16.4	4.1e-05
128	U39	701.877	4	5.6	R	LKIDPLENADFKLLDLYSPDELSR	A		V20161230-09_FTMSms2hcd	25.44	593	616	40.6	2.7e-13
129	U39	761.951	2	-2.4	T	GDLILIWQPLVQK	S		V20170106-17_FTMSms2hcd	28.961	376	388	31.7	5.2e-13
130	U39	863.002	2	1.6	K	TTGDLILIWQPLVQK	S		V20161230-12_FTMSms2hcd	26.503	374	388	34.9	1.5e-12
131	U39	804.744	3	2.3	R	GPLWLYSTSTSLNCIVTEATAK	A		V20161230-12_FTMSms2hcd	26.578	189	210	35.6	2.6e-12
132	U39	534.578	3	-1.9	G	DHRTEECEIPSTK	I		V20170106-12_FTMSms2hcd	10.251	547	559	18.3	1.2e-11
133	U39	733.442	2	-0.27	G	DLILIWQPLVQK	S		V20170106-17_FTMSms2hcd	27.475	377	388	32.8	2.5e-11
134	U39	458.246	3	-1.6	R	FITTKEPYFAR	G		V20161230-12_FTMSms2hcd	16.678	178	188	36.1	1.1e-08
135	U39	670.844	2	-2.5	K	TNIETYTFPVR	T		V20170106-15_FTMSms2hcd	19.477	82	92	32.1	9.2e-08
136	U39	555.785	2	1.9	R	AQCYSAVAIK	R		V20161230-12_FTMSms2hcd	14.468	134	143	26.4	2.4e-07
137	U39	506.787	2	-0.41	R	LKIDPLENA	D		V20170106-12_FTMSms2hcd	19.028	593	601	23.9	2.6e-07
138	U39	498.275	2	1.7	K	SALYTIEAK	I		V20170106-15_FTMSms2hcd	15.867	634	642	17.2	1e-06
139	U39	504.279	2	-4.7	L	ELFPLNFK	S		V20170106-14_FTMSms2hcd	22.709	164	171	24.1	3.1e-06
140	U39	652.359	2	8	R	ANVFDLENILR	E		V20161230-12_FTMSms2hcd	25.309	617	627	15.4	1.9e-05
141	U39	451.739	2	1	Y	EANLVNSR	A		V20170106-15_FTMSms2hcd	9.974	126	133	18.9	0.0013
142	U39	373.227	2	2	G	DVLAISK	C		V20170106-12_FTMSms2hcd	15.424	480	486	17.2	0.0026
143	U39	436.74	2	-12	F	DLENILR	E		V20170106-12_FTMSms2hcd	19.689	621	627	17.9	0.034
144	U40	473.268	2	4	N	DIEQLISK	I		V20170106-13_FTMSms2hcd	16.457	146	153	16.9	0.0028
145	U41	808.411	3	2.2	A	DENETVVSAPVSTAAWIYVFPK	E		V20170106-15_FTMSms2hcd	27.805	23	44	47.4	8.1e-16
146	U41	808.948	2	-2.1	K	ELLDVLSVLSLMER	N		V20161230-12_FTMSms2hcd	32.547	47	60	33.8	7.4e-09
147	U41	625.351	3	4	K	EKELLDVLSVLSLMER	N		V20161230-12_FTMSms2hcd	29.081	45	60	38.5	1.8e-07
148	U41_2	811.718	3	1.5	R	SLSFCNALSSLTEDVYNDNRK	I		V20161230-12_FTMSms2hcd	24.259	317	337	16.4	2.2e-16
149	U41_2	679.07	3	0.36	K	LVTQNPVLFPVVLDKQPK	F		V20161230-12_FTMSms2hcd	21.672	808	825	40.6	2.7e-12
150	U41_2	745.371	2	1.3	R	YYAEVDILGSFGR	K		V20161230-12_FTMSms2hcd	23.985	444	456	36.4	2.9e-12
151	U41_2	841.499	2	0.83	K	LVTQNPVLFPVVLDK	Q		V20161230-12_FTMSms2hcd	24.272	808	822	38.1	1.3e-11
152	U41_2	738.393	2	0.59	K	FSSIQEYLVYVK	K		V20161230-12_FTMSms2hcd	23.379	826	837	37.4	3.1e-11
153	U41_2	825.439	2	2.3	K	QAFNSVMTQELLLR	S		V20161230-12_FTMSms2hcd	22.942	303	316	41.4	2.7e-10
154	U41_2	634.817	2	-0.52	K	EPNFGTIFTSR	S		V20161230-14_FTMSms2hcd	21.132	855	865	15.1	3.1e-10
155	U41_2	648.862	2	0.56	L	DGVPNPVIASLSK	E		V20170106-15_FTMSms2hcd	20.916	842	854	34.6	2.4e-09
156	U41_2	675.319	2	-1.4	I	DPVTGEDTFNVR	S		V20170106-15_FTMSms2hcd	17.756	495	506	15.4	2.8e-09
157	U41_2	600.331	4	3.9	R	KPVSELKEIGKDQQNTLSLDR	G		V20161230-12_FTMSms2hcd	16.18	457	477	34.4	3.1e-09
158	U41_2	719.937	2	-0.34	K	LVTQNPVLFPVVL	D		V20170106-15_FTMSms2hcd	29.882	808	820	31.1	3.6e-09
159	U41_2	598.793	2	-1.3	K	EPLVMSMFSR	Y		V20161230-12_FTMSms2hcd	22.956	434	443	30.6	3.8e-09
160	U41_2	748.404	2	2.3	K	NPLSGCISFLLFK	Y		V20170106-15_FTMSms2hcd	26.416	700	712	38.2	5.3e-09
161	U41_2	888.943	2	1	K	NSLIDPVTGEDTFNVR	S		V20161230-12_FTMSms2hcd	21.562	491	506	51.8	5.3e-09
162	U41_2	640.809	2	-0.62	K	QFTQDGEQTVK	L		V20161230-12_FTMSms2hcd	11.936	185	195	18.1	5.9e-09
163	U41_2	497.268	3	-0.16	L	DIGNPEEVKTFIK	F		V20170106-15_FTMSms2hcd	18.675	742	754	15.7	9.4e-09
164	U41_2	620.814	2	0.076	R	DFSIANLQSVF	E		V20170106-15_FTMSms2hcd	30.742	1012	1022	22.8	1.1e-07
165	U41_2	539.613	3	0.38	K	EIGKDQQNTLSLDR	G		V20161230-12_FTMSms2hcd	14.573	464	477	32	2.7e-07
166	U41_2	751.882	2	-6.4	K	DFVSIIHGLTQCI	E		V20170106-15_FTMSms2hcd	29.618	510	522	25.4	2.9e-07
167	U41_2	551.311	2	-0.45	K	VLSIVENLTN	D		V20170106-15_FTMSms2hcd	23.118	950	959	18	3.1e-07
168	U41_2	604.35	2	-0.12	R	SLVTFGLTLEK	F		V20170106-15_FTMSms2hcd	22.914	866	876	38.5	4.1e-07
169	U41_2	714.837	2	-0.28	R	SLSFCNALSSLTE	D		V20170106-15_FTMSms2hcd	26.021	317	329	25.8	1.7e-06
170	U41_2	351.226	3	2	R	VGTRLPAIPK	N		V20170106-15_FTMSms2hcd	15.096	420	429	20.6	1.9e-06
171	U41_2	403.216	2	1.1	K	ALCSAVGK	D		V20170106-15_FTMSms2hcd	10.021	70	77	23.1	9.8e-06
172	U41_2	584.021	3	-0.029	K	KLVLDGVPNPVIASLSK	E		V20161230-12_FTMSms2hcd	22.183	838	854	15.7	1e-05
173	U41_2	632.984	3	-0.55	R	NLNPTSSALQDFRFMR	Q		V20161230-12_FTMSms2hcd	21.484	902	917	26.2	1.4e-05
174	U41_2	451.278	2	-1.2	K	LAFIPNVK	Q		V20170106-15_FTMSms2hcd	19.467	295	302	30.9	1.6e-05
175	U41_2	411.243	2	1.9	K	FSEVIVK	K		V20161230-12_FTMSms2hcd	15.351	926	932	22.9	2.3e-05
176	U41_2	476.261	2	0.37	R	FSNTKELI	D		V20170106-15_FTMSms2hcd	16.085	172	179	19.9	3e-05
177	U41_2	459.758	2	1.8	R	MAQLTNLK	L		V20161230-12_FTMSms2hcd	14.845	265	272	29.2	5.1e-05
178	U41_2	418.243	2	-0.41	R	KGFLNTR	T		V20170106-15_FTMSms2hcd	11.518	621	627	15.2	8.2e-05
179	U41_2	432.732	2	-1	V	DILGSFGR	K		V20170106-15_FTMSms2hcd	20.116	449	456	25.4	0.00015
180	U42	911.817	3	4.3	R	AQNNAITFLPNLPTVPFADTNFSIK	S		V20161230-10_FTMSms2hcd	28.332	83	107	34.7	9.6e-11
181	U42	958.028	2	-3.9	R	ICLLTNDILETDLLLR	Y		V20161230-11_FTMSms2hcd	27.967	136	151	22	1e-07
182	U42	488.764	2	0.68	K	SLGLRPYNG	D		V20170106-13_FTMSms2hcd	15.792	108	116	21.4	2.9e-05
183	U46	441.732	2	-0.23	K	TFASETVK	G		V20170117-19_FTMSms2hcd	13.388	81	88	33.9	4.1e-09
184	U47A	783.391	3	-0.026	R	ALIGFNDDIFTSTLSAFSCIR	T		V20170117-11_FTMSms2hcd	30.999	31	51	47	3.6e-16
185	U47A	866.915	2	0.84	N	DDIFTSTLSAFSCIR	T		V20170117-19_FTMSms2hcd	29.372	37	51	49.9	2.5e-15
186	U48	836.1	3	-2.7	K	QTLTDDLLLIVEKDVVDEEYR	F		V20161230-11_FTMSms2hcd	29.242	228	248	50.8	2.9e-14
187	U48	776.897	2	-1.9	Y	DDIDGPLQYIYIK	N		V20170106-14_FTMSms2hcd	24.969	613	625	15.5	4.2e-11
188	U48	869.998	2	2.1	K	LPNSLNELIFPVQVR	C		V20161230-11_FTMSms2hcd	25.551	156	170	39	4.6e-11
189	U48	697.843	2	1.6	R	FYEPPMNDILR	L		V20161230-13_FTMSms2hcd	21.625	94	104	29	1.2e-10
190	U48	841.449	2	2.5	K	TLTDPNNNLLVPNTR	T		V20161230-13_FTMSms2hcd	18.928	632	646	18.4	1.2e-10
191	U48	574.327	2	-0.053	K	YAGQDLLVLR	N		V20161230-11_FTMSms2hcd	20.557	586	595	40	4.8e-10
192	U48	679.856	2	-0.61	L	DDVDEVEALLLK	F		V20170106-14_FTMSms2hcd	26.072	261	272	36.6	1.2e-09
193	U48	644.872	2	0.099	K	FNNLGIQTLLR	G		V20161230-12_FTMSms2hcd	22.284	273	283	35.2	1.6e-09
194	U48	683.857	2	-0.022	T	DPNNNLLVPNTR	T		V20170106-15_FTMSms2hcd	17.216	635	646	34.8	5e-09
195	U48	529.309	2	-2.3	T	DDLLLIVEK	D		V20170106-15_FTMSms2hcd	22.841	232	240	31.4	2.4e-08
196	U48	550.827	2	-0.12	N	ELIFPVQVR	C		V20170106-14_FTMSms2hcd	21.617	162	170	34.9	9.8e-07
197	U48	455.238	2	0.77	R	DVTNSFVK	T		V20161230-11_FTMSms2hcd	15.347	485	492	25.6	1.7e-06
198	U48	407.755	2	-0.44	R	LSTVPAVK	Q		V20161230-11_FTMSms2hcd	13.435	105	112	27.9	1.9e-06
199	U48	523.822	2	11	E	VEALLLKFN	N		V20170106-30_FTMSms2hcd	16.799	266	274	17.9	3.1e-05
200	U48	569.81	2	2.9	K	TVLTYASLDR	Y		V20161230-11_FTMSms2hcd	18.013	493	502	28.3	0.00011
201	U48	364.705	2	6	K	SSFIFK	Q		V20170106-14_FTMSms2hcd	17.047	222	227	16.1	0.00023
202	U48	364.737	2	-0.79	Q	DLLVLR	N		V20170106-15_FTMSms2hcd	19.753	590	595	15.8	0.0022
203	U48	374.219	2	-11	R	IYQVPK	C		V20170106-15_FTMSms2hcd	12.755	58	63	16.2	0.023
204	U49	390.741	2	1.6	-	QPLGLPR	K		V20170106-13_FTMSms2hcd	14.39	1	7	22.7	4.2e-07
205	U53	883.459	2	-0.68	K	DAFFSLLNVTTGQQPK	V		V20170106-08_FTMSms2hcd	25.943	329	344	54.7	1.5e-18
206	U53	524.915	3	15	R	HKVDNDDDKEMAR	E		V20161230-05_FTMSms2hcd	8.002	439	451	23.1	2.5e-10
207	U53	563.315	2	-3.8	K	GAASPKPSILNA	S		V20170106-08_FTMSms2hcd	15.688	498	509	32.6	6.1e-09
208	U53	541.62	3	-0.6	R	HVVPMETLPTIEEK	G		V20161230-05_FTMSms2hcd	18.459	484	497	36.2	9.6e-09
209	U53	749.34	2	-0.84	E	DELSFPGDPEYTK	K		V20170106-08_FTMSms2hcd	20.067	422	434	24.9	1.7e-08
210	U53	588.81	2	0.34	R	ELVDMIGMLR	Q		V20170117-07_FTMSms2hcd	24.677	458	467	42.2	8.1e-08
211	U53	614.356	2	-4.3	K	VVPPVSVHPPVT	E		V20170106-08_FTMSms2hcd	18.29	345	356	15.3	1e-07
212	U53	439.725	2	-0.83	S	DCVFLPK	D		V20170106-19_FTMSms2hcd	17.763	322	328	28	7.6e-07
213	U53	670.378	2	1	A	SEPPVEIIVATGK	V		V20170106-10_FTMSms2hcd	19.807	249	261	34.3	1.1e-06
214	U53	408.235	2	-0.52	R	QEINALK	H		V20170117-06_FTMSms2hcd	11.68	468	474	19	0.0031
215	U53	372.716	2	-0.14	N	DLRELV	D		V20170106-08_FTMSms2hcd	19.625	455	460	15.6	0.033
216	U54	887.911	2	-1.4	R	DESSFAASPFTYIDPK	D		V20170106-12_FTMSms2hcd	24.167	61	76	50	3e-16
217	U54	738.074	3	1.4	R	APSLTTVAHVTPEISMGIFLK	S		V20161230-09_FTMSms2hcd	24.341	389	409	56.6	5.1e-15
218	U54	717.824	2	-1.1	R	DESSFAASPFTYI	D		V20170106-12_FTMSms2hcd	28.824	61	73	24.8	5.8e-11
219	U54	603.812	2	0.85	K	CNVGSITVGATK	N		V20170106-12_FTMSms2hcd	14.758	258	269	42.8	6.8e-11
220	U54	820.745	3	2.9	R	MEFMPPETPQSLTILEGDVGIR	F		V20161230-09_FTMSms2hcd	26.958	435	456	41	1.2e-10
221	U54	461.617	3	0.56	R	LTTAAILKPGELR	Y		V20170106-12_FTMSms2hcd	17.505	28	40	43	2.4e-10
222	U54	628.354	2	0.037	K	DIVALASQPVSR	A		V20170106-08_FTMSms2hcd	18.956	377	388	38.5	8.9e-09
223	U54	635.402	2	0.81	R	ILLCGNLLILK	T		V20170106-11_FTMSms2hcd	24.316	205	215	47	1.3e-07
224	U54	392.723	2	-0.13	K	VFFFPK	Q		V20170106-12_FTMSms2hcd	20.411	340	345	17.2	5.4e-07
225	U54	526.275	2	0.069	R	INYSQELGK	V		V20161230-09_FTMSms2hcd	14.601	331	339	32.7	2.9e-06
226	U54	663.857	2	1.3	A	DIWINLQNTPL	D		V20170106-12_FTMSms2hcd	28.868	173	183	29.9	4.6e-06
227	U56	681.067	3	1.4	R	TMVVTILQKVEGNQLVLR	K		V20161230-06_FTMSms2hcd	24.368	78	95	22.1	1.2e-10
228	U56	773.354	2	-0.062	K	TYFVVCDVSADNR	M		V20161230-06_FTMSms2hcd	19.207	291	303	22.7	2.6e-08
229	U56	514.29	2	-16	K	VEGNQLVLR	K		V20161230-03_FTMSms2hcd	15.422	87	95	25.3	3.5e-06
230	U57_3	859.888	2	0.29	R	TDNFDVECLLYSSR	A		V20161230-12_FTMSms2hcd	23.575	1019	1032	43	4.8e-16
231	U57_3	683.06	3	0.097	K	NTVIDQILNINALHTVLR	S		V20161230-12_FTMSms2hcd	26.1	148	165	34.8	2.8e-14
232	U57_3	659.091	4	1.9	R	IDFADILPSVCHPIVHDSTIVER	L		V20161230-12_FTMSms2hcd	23.204	443	465	42.9	7.5e-13
233	U57_3	932.038	2	4.9	K	ENIPLDGVLLGPIGSIQK	L		V20161230-12_FTMSms2hcd	25.73	268	285	37	6.3e-12
234	U57_3	777.722	3	-2.3	R	NDGGFPLPPPLALEFYNWQR	T		V20161230-12_FTMSms2hcd	29.382	949	968	18.1	8.2e-12
235	U57_3	540.645	3	-0.88	I	DQILNINALHTVLR	S		V20170106-15_FTMSms2hcd	22.498	152	165	42	1.5e-10
236	U57_3	466.272	3	-2.4	K	SKIHPGFAATLVR	T		V20161230-12_FTMSms2hcd	15.831	1006	1018	15.4	3.4e-10
237	U57_3	621.295	2	0.53	F	DVECLLYSSR	A		V20170106-15_FTMSms2hcd	19.574	1023	1032	35.1	6.1e-10
238	U57_3	772.901	2	1.6	K	ITADDTPLTQNTVR	V		V20161230-12_FTMSms2hcd	16.496	733	746	56.3	7.8e-10
239	U57_3	793.359	2	-1.2	A	DFTQFTVNAGTEQQ	D		V20170106-15_FTMSms2hcd	22.193	327	340	18.1	1.6e-09
240	U57_3	566.847	2	-0.18	K	VLFFIQLPR	V		V20161230-14_FTMSms2hcd	25.314	94	102	31.4	2.8e-09
241	U57_3	703.045	3	0.36	R	IMIGNMPLPLAPISFHEAR	T		V20161230-12_FTMSms2hcd	24.96	559	577	17.9	3.4e-09
242	U57_3	630.314	2	-0.71	A	DDTPLTQNTVR	V		V20170106-15_FTMSms2hcd	14.65	736	746	52.4	3.8e-09
243	U57_3	910.974	2	4	K	IQNLFSAFPIHAFTNT	D		V20170106-15_FTMSms2hcd	27.111	1090	1105	30.8	3.9e-09
244	U57_3	563.844	2	-2.1	K	LSPVAIAIQSK	S		V20170106-15_FTMSms2hcd	18.515	995	1005	44.1	6.1e-09
245	U57_3	858.458	2	1.8	R	AATSIILDDPTVTAEAK	D		V20161230-12_FTMSms2hcd	19.698	1033	1049	38.1	6.3e-09
246	U57_3	903.44	2	1.7	S	DTFAATTNPWASLPGSLG	D		V20170106-15_FTMSms2hcd	28.185	1203	1220	17.9	7.6e-09
247	U57_3	612.361	2	-0.28	R	LLTSLFFLNR	N		V20170106-17_FTMSms2hcd	25.701	226	235	39.4	1.2e-08
248	U57_3	756.904	2	-3.9	R	ILQTLYNLYESR	Q		V20161230-14_FTMSms2hcd	22.421	494	505	35.6	1.2e-08
249	U57_3	554.296	2	4.5	K	ENAVTAIAYR	A		V20161230-13_FTMSms2hcd	16.16	313	322	30.4	1.6e-08
250	U57_3	734.907	2	4.2	K	ILEVEVSLDPAQR	H		V20161230-13_FTMSms2hcd	21.121	871	883	36.5	2.1e-08
251	U57_3	907.142	3	4.9	K	IQNLFSAFPIHAFTNTDINTWIR	H		V20161230-12_FTMSms2hcd	27.772	1090	1112	28.9	3.4e-08
252	U57_3	649.348	3	1.5	R	VATGNDVTAPKETTIMVAK	H		V20161230-12_FTMSms2hcd	15.805	103	121	20.6	3.7e-08
253	U57_3	848.99	2	0.23	Y	AIGETIPLQLIIESSI	-		V20170106-16_FTMSms2hcd	33.103	1333	1348	27.9	4.6e-08
254	U57_3	693.886	2	1.6	K	IEAPLNIFNDIK	T		V20161230-13_FTMSms2hcd	24.298	16	27	17.5	6.3e-08
255	U57_3	394.564	3	-0.77	K	IHPGFAATLVR	T		V20170106-15_FTMSms2hcd	17.207	1008	1018	40	7e-08
256	U57_3	597.822	2	-0.63	K	SLIYINENTK	I		V20170106-15_FTMSms2hcd	17.009	861	870	34.8	8.1e-08
257	U57_3	523.754	2	1.4	L	DDPTVTAEAK	D		V20170106-15_FTMSms2hcd	10.714	1040	1049	35.7	8.6e-08
258	U57_3	696.308	2	-1.5	K	TYSPNAQFFTES	D		V20170106-15_FTMSms2hcd	21.158	1238	1249	28.1	9.2e-08
259	U57_3	526.245	2	-4	R	EQLCYNPK	T		V20170106-15_FTMSms2hcd	12.904	1230	1237	25.2	1e-07
260	U57_3	515.781	2	-1.2	K	IEAPLNIFN	D		V20170106-15_FTMSms2hcd	25.357	16	24	15.8	1.5e-07
261	U57_3	698.713	3	0.7	R	ILQTLYNLYESRQEVPK	N		V20161230-12_FTMSms2hcd	21.136	494	510	42.6	2.1e-07
262	U57_3	458.573	3	0.96	N	DRPSNENTILSK	I		V20170106-15_FTMSms2hcd	12.342	771	782	33.5	2.9e-07
263	U57_3	460.241	3	-0.077	R	VRNYEISDVQR	M		V20161230-12_FTMSms2hcd	13.431	747	757	32.9	3.4e-07
264	U57_3	693.864	2	-0.87	K	NTNVLKNELNVE	D		V20170106-15_FTMSms2hcd	17.529	511	522	38.2	6.4e-07
265	U57_3	562.274	2	2.4	R	NYEISDVQR	M		V20161230-12_FTMSms2hcd	14.524	749	757	29.4	6.5e-07
266	U57_3	728.421	2	3	G	ETIPLQLIIESSI	-		V20170106-15_FTMSms2hcd	32.068	1336	1348	32.8	1e-06
267	U57_3	477.739	2	-0.21	R	SNMFQSLK	N		V20161230-12_FTMSms2hcd	16.543	216	223	19.8	2e-06
268	U57_3	565.764	2	-0.7	R	NNNSSYIYR	I		V20170106-15_FTMSms2hcd	12.928	236	244	32.5	3.6e-06
269	U57_3	512.269	2	1.5	R	FSQLCQLK	I		V20161230-12_FTMSms2hcd	15.607	478	485	30.9	8.8e-06
270	U57_3	580.296	2	-0.8	L	GDILYNTAHR	E		V20170106-15_FTMSms2hcd	14.508	1220	1229	32.2	1e-05
271	U57_3	534.254	2	0.88	Q	DTNNKSEIF	D		V20170106-15_FTMSms2hcd	15.694	341	349	16.6	1.5e-05
272	U57_3	570.819	2	0.34	R	ILQTLYNLY	E		V20170106-15_FTMSms2hcd	24.997	494	502	21.4	1.9e-05
273	U57_3	610.317	2	-0.15	R	SLKNSADSLER	G		V20161230-12_FTMSms2hcd	11.777	166	176	32	6.3e-05
274	U57_3	523.768	2	-2.1	R	ATEVLCTPR	I		V20170106-15_FTMSms2hcd	13.831	550	558	16.9	0.00015
275	U57_3	440.73	2	0.25	R	VRNYEIS	D		V20170106-15_FTMSms2hcd	12.207	747	753	16.6	0.00066
276	U57_3	407.761	2	0.26	R	NLVSLIR	L		V20161230-12_FTMSms2hcd	18.853	678	684	31.4	0.0018
277	U57_3	459.246	2	-0.02	T	DINTWIR	H		V20170106-15_FTMSms2hcd	19.402	1106	1112	18.2	0.02
278	U58_2	406.261	2	0.59	F	VAQLPKR	K		V20170106-19_FTMSms2hcd	10.454	421	427	22.3	1.5e-05
279	U69	946.497	2	5.8	K	TANEDESVISAFIAGVIR	A		V20161230-10_FTMSms2hcd	29.098	224	241	44.5	8.5e-15
280	U69	738.907	2	0.85	E	DESVISAFIAGVIR	A		V20170106-13_FTMSms2hcd	30.198	228	241	36.4	2e-10
281	U69	556.267	2	0.84	R	SASALDESFGK	C		V20161230-10_FTMSms2hcd	15.52	76	86	29.9	6.6e-09
282	U70	354.208	2	-0.18	I	NIYGIK	K		V20170106-09_FTMSms2hcd	14.636	9	14	24.1	0.0015
283	U70_3	483.603	3	0.59	R	TCPTPAILTPHIK	Q		V20161230-09_FTMSms2hcd	17.138	326	338	32.2	8.9e-14
284	U70_3	547.631	3	-0.28	S	DFILSHPVPAIEFR	E		V20170106-12_FTMSms2hcd	23.094	286	299	45.1	3.6e-13
285	U70_3	654.676	3	0.6	K	SFSDFILSHPVPAIEFR	E		V20161230-09_FTMSms2hcd	25.027	283	299	35.9	1.2e-09
286	U70_3	370.521	3	-0.47	Y	DFQYRPQR	K		V20170106-12_FTMSms2hcd	12.867	315	322	17.9	5.1e-06
287	U70_3	487.253	3	0.56	R	DKEDHFVSELLK	N		V20161230-09_FTMSms2hcd	18.415	266	277	21.2	7.4e-06
288	U70_3	417.261	2	0.97	K	ALIFEIK	F		V20170106-12_FTMSms2hcd	20.593	252	258	26.4	2.9e-05
289	U70_3	562.544	4	0.041	K	SFSDFILSHPVPAIEFRER	G		V20161230-09_FTMSms2hcd	23.182	283	301	32.6	5.1e-05
290	U71	557.759	2	2	K	TENTLMDYK	G		V20170117-07_FTMSms2hcd	15.638	26	34	40	1.8e-10
291	U71	371.549	3	0.22	A	DLEKPLLER	V		V20170117-19_FTMSms2hcd	17.487	59	67	37.6	2.1e-08
292	U71	963.019	2	1.6	M	DYKGNPILLTTEFTVLT	D		V20170106-05_FTMSms2hcd	27.884	32	48	18.2	2.5e-05
293	U71	401.245	2	0.055	R	VQATLAAK	C		V20170106-05_FTMSms2hcd	9.743	68	75	18.7	2.6e-05
294	U76	371.732	2	-0.37	A	LNIVQR	L		V20170106-09_FTMSms2hcd	13.826	481	486	26.1	0.0037
295	U79	507.253	2	1.5	R	LSTCEYLK	L		V20161230-08_FTMSms2hcd	15.194	17	24	25.1	2.7e-07
296	U79	355.686	2	-1.5	R	YLCVR	L		V20170106-11_FTMSms2hcd	12.586	9	13	15.4	0.0025
297	U79_2	695.847	2	-3.6	R	TTVGSTDGAIGQQR	V		V20161230-10_FTMSms2hcd	12.653	124	137	31.4	1.5e-09
298	U79_2	601.85	2	4.1	E	DLLATTILETL	-		V20170106-13_FTMSms2hcd	33.876	193	203	23.1	8e-05
299	U79_3	509.959	3	-0.55	R	VYAQVGGVLGSPKPR	S		V20170106-10_FTMSms2hcd	15.839	321	335	58.7	2.2e-18
300	U79_3	493.215	2	-0.21	R	NLEEQSHE	D		V20170106-09_FTMSms2hcd	8.72	274	281	25.9	4.2e-09
301	U79_3	610.815	2	0.47	K	SITSISQNTGGR	E		V20170117-14_FTMSms2hcd	13.253	111	122	20.6	5.5e-09
302	U79_3	458.74	2	0.31	K	VSSEPELR	N		V20170106-09_FTMSms2hcd	11.959	145	152	28.1	7.8e-09
303	U79_3	568.304	2	-1.1	R	SLESLLCVSK	A		V20170106-10_FTMSms2hcd	20.854	336	345	17.9	3.8e-08
304	U79_3	990.522	2	0.67	R	SLESLLCVSKADLFLLGD	-		V20161230-08_FTMSms2hcd	29.64	336	353	16.4	4.5e-08
305	U79_3	502.59	3	-7.4	K	SITSISQNTGGRER	I		V20170106-09_FTMSms2hcd	12.1	111	124	34.4	6e-08
306	U79_3	603.823	2	-0.27	R	SLESLLCVSKA	D		V20170106-10_FTMSms2hcd	21.224	336	346	38.5	1.6e-07
307	U79_3	366.537	3	0.54	R	ILTVSHENGK	L		V20170117-06_FTMSms2hcd	9.429	125	134	40.2	3.7e-07
308	U79_3	395.728	2	-0.52	R	GLLLCSK	S		V20170106-10_FTMSms2hcd	15.696	104	110	23.2	2.9e-05
309	U82	659.852	2	-2.9	R	TLFALIGDPESR	D		V20170106-08_FTMSms2hcd	23.561	106	117	34.2	7.4e-12
310	U82	511.282	2	-0.5	K	TGVEFDLLK	Q		V20161230-16_FTMSms2hcd	21.128	222	230	28	1.1e-06
311	U82	436.215	2	-4	Q	DNPEQLR	T		V20170106-19_FTMSms2hcd	10.03	99	105	21.9	4.1e-05
312	U86	513.602	3	0.52	K	TTNTTTNTIYRPR	D		V20170106-15_FTMSms2hcd	12.109	1259	1271	45.6	1.4e-10
313	U86	613.311	4	0.81	R	QIYPHDTSISTEAEVSEIKFR	C		V20161230-13_FTMSms2hcd	18.858	1012	1032	24.6	2.1e-09
314	U86	659.854	2	0.74	K	DAINQFIELQK	Q		V20170106-15_FTMSms2hcd	21.928	1442	1452	37.1	5e-08
315	U86	395.19	3	2.3	R	QIYCDSNKR	Q		V20161230-12_FTMSms2hcd	8.382	1003	1011	20.3	6.8e-07
316	U86	456.222	2	-0.29	K	YQQPYGR	F		V20161230-13_FTMSms2hcd	10.7	177	183	18	2.5e-06
317	U86	366.56	3	-2.1	K	DKPKEIVLR	V		V20161230-12_FTMSms2hcd	11.658	1502	1510	19.5	3.8e-05
318	U86	379.724	2	1.1	R	LQQLEK	Q		V20161230-13_FTMSms2hcd	9.384	1184	1189	18.1	0.00066
319	U86	352.694	2	-3.1	A	EVSEIK	F		V20170106-30_FTMSms2hcd	10.344	1025	1030	15.6	0.048
320	U90	665.88	2	0.56	K	GFPSPVFTIPIR	S		V20170106-15_FTMSms2hcd	24.349	746	757	44.4	4.8e-10
321	U90	749.333	2	0.38	K	NLDFFNWCEPR	F		V20161230-12_FTMSms2hcd	24.421	87	97	37.9	1.8e-08
322	U90	441.552	3	0.86	K	YTVITHTACEK	N		V20170106-15_FTMSms2hcd	11.84	884	894	33.9	1.9e-07
323	U90	458.233	2	2	K	TFIEYSR	Q		V20161230-12_FTMSms2hcd	15.453	419	425	31.1	1.1e-06
324	U90	821.432	2	-0.39	C	DLNIDPSESILLELA	D		V20170106-15_FTMSms2hcd	33.118	321	335	22.7	2.6e-06
325	U90	603.286	2	-0.094	P	DSVVVETGSGQQ	D		V20170106-15_FTMSms2hcd	14.676	474	485	16.6	3.4e-06
326	U90	458.747	4	0.56	K	IQDSKTDLEDITPTKK	L		V20161230-12_FTMSms2hcd	14.036	837	852	23.1	8.3e-06
327	U90	679.357	2	-0.36	K	NLNVANSQNLVTA	E		V20170106-15_FTMSms2hcd	19.391	895	907	24	1.7e-05
328	U90	437.735	2	0.74	K	QELLESR	N		V20161230-12_FTMSms2hcd	12.685	187	193	21.2	0.004
329	U90	365.726	2	-0.33	K	NLITAAK	N		V20161230-12_FTMSms2hcd	12.461	236	242	19.8	0.0098
330	U90_2	512.954	3	-1.4	E	DNLINSAGLLTLHR	S		V20170106-15_FTMSms2hcd	21.402	35	48	46.5	1.2e-11
331	U90_2	817.757	3	0.92	S	DEFKTLVAQSVGNCIQSIGASVK	A		V20170106-15_FTMSms2hcd	24.503	98	120	56.6	1.4e-11
332	U90_3	685.87	2	-6.3	P	DPVVEESIKEIL	E		V20170106-15_FTMSms2hcd	24.67	38	49	41.5	3.2e-07
333	U90_3	685.87	2	-6.3	P	DPVVEESIKEIL	E		V20170106-15_FTMSms2hcd	24.67	13	24	41.5	3.2e-07
334	U90_3	871.931	2	1.7	C	DVSFESLLFPELEAF	D		V20170106-16_FTMSms2hcd	35.996	56	70	17.1	2.1e-06
335	U90_3	871.931	2	1.7	C	DVSFESLLFPELEAF	D		V20170106-16_FTMSms2hcd	35.996	31	45	17.1	2.1e-06
336	U90_3	511.245	2	-1.1	F	DLFIPESSN	D		V20170106-15_FTMSms2hcd	22.546	71	79	19.1	0.00012
337	U90_3	511.245	2	-1.1	F	DLFIPESSN	D		V20170106-15_FTMSms2hcd	22.546	46	54	19.1	0.00012
338	U91	361.708	2	0.0084	R	DFSILK	E		V20170106-19_FTMSms2hcd	17.057	6	11	23.3	0.00065
339	U91_2	659.39	2	-9.2	E	EKVSATGKTRLK	I		V20170106-07_FTMSms2hcd	14.168	12	23	26.6	2.9e-05
340	U100	525.305	2	-0.068	A	LPFFSTLPK	I		V20161230-05_FTMSms2hcd	22.371	23	31	34.2	2.2e-07
341	U100_2	831.913	2	-1	R	YLQMETFISDLFR	Y		V20170117-11_FTMSms2hcd	30.233	40	52	32.7	1.3e-08
342	U100_4	630.676	3	1.3	R	NIDPAIVSALWHSLPEK	L		V20161230-10_FTMSms2hcd	24.977	329	345	15.6	1.2e-11
343	U100_4	961.004	2	4.7	R	IMFGDIIICVPLSAESR	G		V20161230-10_FTMSms2hcd	27.617	61	77	38.3	6.7e-10
344	U100_4	625.345	2	3.4	R	FASVSIEDILR	S		V20161230-11_FTMSms2hcd	23.866	197	207	24.4	2.8e-08
345	U100_4	777.39	2	-0.8	K	AFVPVDYTPTTTLE	D		V20170106-13_FTMSms2hcd	24.054	22	35	23.4	2.6e-06
346	U100_4	736.893	2	0.4	G	DIIICVPLSAESR	G		V20170106-13_FTMSms2hcd	22.848	65	77	26.4	9.2e-06
347	U100_5	660.333	2	-0.062	L	DGEILFQNAGQK	F		V20170106-08_FTMSms2hcd	18.126	18	29	32.5	2.8e-06
348	DR1_2	435.756	2	14	R	LSALSVPSP	S		V20170106-19_FTMSms2hcd	20.302	494	502	15.2	0.00065
349	DR1_2	381.193	2	-0.37	G	KEEAER	G		V20170106-10_FTMSms2hcd	9.645	143	148	15.6	0.0016
350	DR1_2	493.785	2	11	V	DDLELLLR	L		V20170106-09_FTMSms2hcd	15.196	238	245	17.9	0.0017
